# Supplementary material for: Body Composition Profiles of Applicants to a Physical Education and Sports Major in Southeastern Mexico
Source: Int J Environ Res Public Health. 2022 Nov 25;19(23):15685. doi: 10.3390/ijerph192315685 (PMC9735584; doi:10.3390/ijerph192315685)
Supplement: Supplementary file 1 [file ijerph-19-15685-s001.zip]

Archive with 1 entries (1 files):
- ijerph-2028820-supplementary.pdf
